# Supplementary material for: Histological, Immunohistochemical and Antioxidant Analysis of Skin Wound Healing Influenced by the Topical Application of Brazilian Red Propolis
Source: Antioxidants (Basel). 2022 Nov 4;11(11):2188. doi: 10.3390/antiox11112188 (PMC9686645; doi:10.3390/antiox11112188)
Supplement: Supplementary file 1 [file antioxidants-11-02188-s001.zip]

Archive with 1 entries (1 files):
- antioxidants-1976421-supplementary.pdf
